# Supplementary material for: Understanding the impacts of temperature and precipitation on antimicrobial resistance in wastewater: theory, modeling, observation, and limitations
Source: mSphere. 2025 Mar 5;10(3):e00947-24. doi: 10.1128/msphere.00947-24 (PMC11934317; doi:10.1128/msphere.00947-24)
Supplement: Table S1 — Extracted AMR gene abundance and climate data for each sampling site. [file msphere.00947-24-s0002.xlsx]

## Sheet: Table S1
Table S1. Extracted AMR Gene Abundance and Climate Data for each Sampling Site
GSS Sampling Site*	City*	County*	World Bank Classification	Region	Koppen Climate Group	latitude*	longitude*	Total AMR Gene Abundance (FPMK)*	Mean temperature (degrees C)#	Mean precip/day (mm)#
ALB.17	Tirana	Albania	UMI	Europe	C	41.34	19.77	1188.72	14.8333	3.46346
AUS.18	Canberra	Australia	HI	Oceania	C	-35.25	148.96	719.834	12.5818	2.03278
AUS.18a	Melbourne	Australia	HI	Oceania	C	-37.98	144.63	832.295	14.6044	1.53241
AUT.70	Vienna	Austria	HI	Europe	C	48.17	16.46	574.577	10.7651	1.95085
BGR.66	Sofia	Bulgaria	UMI	Europe	D	42.75	23.36	640.395	10.7006	1.86878
BRA.53	Belo Horizonte	Brazil	UMI	South America	A	-19.9	-43.88	1716.69	20.6504	2.70987
BRA.53a	Bel?m	Brazil	UMI	South America	A	-1.36	-48.45	4616.86	26.7228	5.8637
BWA.19	Gaborone	Botswana	UMI	Africa	B	-24.62	25.96	2344.68	20.8789	1.26782
CAN.22	Regina	Canada	HI	North America	D	50.47	-104.75	1005.42	3.92029	1.50425
CAN.22a	Calgary	Canada	HI	North America	D	51.01	-114.03	690.333	4.21653	1.46111
CAN.22b	Toronto	Canada	HI	North America	D	43.63	-79.48	990.66	8.9295	2.41595
CAN.22c	Ottawa	Canada	HI	North America	D	45.46	-75.6	651.281	6.83828	2.87016
CHE.67	Bern	Switzerland	HI	Europe	C	46.97	7.42	422.525	8.59937	3.59563
CHN.64	Guangzhou	China	UMI	Asia	C	23.11	113.35	1381.09	22.3881	5.76275
CIV.13	Abidjan	C?te d'Ivoire	LMI	Africa	A	5.34	-4.02	2816.35	25.7705	4.44901
COL.2	Bogota	Colombia	UMI	South America	C	4.54	-74.26	789.56	13.5186	7.44975
CZE.23	Prague	Czech Rep	HI	Europe	C	50.11	14.4	936.617	9.61904	1.90025
DEU.27	Berlin	Germany	HI	Europe	C	52.53	13.23	690.129	10.0312	1.85948
ECU.14	Quito	Ecuador	UMI	South America	C	-0.21	-78.48	501.038	11.896	7.76687
ECU.14a	San Cristobal Island, Gal?pagos	Ecuador	UMI	South America	B	-0.91	-89.61	2031.9	23.2533	0.841355
ESP.75	Barcelona	Spain	HI	Europe	B	41.4	2.22	1289.54	15.1856	2.05325
ETH.24	Addis Ababa	Ethiopia	LI	Africa	C	8.91	38.75	979.47	16.4228	4.15673
FIN.25	Helsinki	Finland	HI	Europe	D	60.22	24.99	839.036	5.96799	2.025
GEO.59	Tbilisi	Georgia	UMI	Europe	C	41.87	45.26	222.844	7.73912	2.62639
GHA.4	Tamale	Ghana	LMI	Africa	A	9.39	-0.83	3560.1	28.401	2.40041
HRV.68	Zagreb	Croatia	HI	Europe	C	45.78	16.07	877.938	11.7897	2.51597
HUN.61	Budapest	Hungary	HI	Europe	D	47.56	19.07	792.602	10.9822	1.8501
IND.11	Kochi	India	LMI	Asia	A	9.97	76.3	1419.53	26.5287	7.59383
IRL.69	Galway	Ireland	HI	Europe	C	53.26	-9.06	574.465	10.1726	3.12823
IRN.12	Tehran	Iran, Islamic Republic of	LMI	Middle East	B	35.56	51.43	1547.62	16.8149	0.830077
ISL.28	Reykjav?k	Iceland	HI	Europe	C	64.15	-21.88	589.562	3.96757	3.83613
ISR.29	Jerusalem	Israel	HI	Middle East	C	31.75	35.1	1156.28	18.7115	0.841093
ITA.30	Rome	Italy	HI	Europe	C	41.81	12.42	698.237	16.0785	2.57212
KAZ.6	Almaty	Kazakhstan	UMI	Asia	D	43.4	76.88	1048.16	9.43996	1.56621
KEN.72	Nairobi	Kenya	LMI	Africa	C	-1.25	37.01	1923.06	19.1437	1.88662
KHM.21	Phnom Penh	Cambodia	LMI	Asia	A	11.52	104.9	2873.89	27.8542	3.82765
LKA.40	Colombo	Sri Lanka	LMI	Asia	A	6.96	79.87	112.87	26.5421	7.76035
LUX.32	Luxembourg-city	Luxembourg	HI	Europe	C	49.65	6.13	877.696	9.48556	2.40928
LVA.31	Riga	Latvia	HI	Europe	D	56.97	24.08	809.529	7.57636	2.11868
MKD.62	Skopje	Macedonia, Republic of	UMI	Europe	C	41.99	21.47	776.752	13.0236	1.68578
MLT.63	Xghajra	Malta	HI	Europe	C	35.88	14.55	1007.72
MYS.54	Kuala Lumpur	Malaysia	UMI	Asia	A	3.18	101.71	860.136	25.7902	7.91558
NGA.50	Lagos	Nigeria	LMI	Africa	A	6.61	3.26	2956.1	26.3241	4.35432
NLD.43	Amsterdam	Netherlands	HI	Europe	C	52.39	4.79	400.157	10.66	2.54471
NOR.34	Oslo	Norway	HI	Europe	D	59.79	10.49	348.035	5.31653	2.89132
NPL.33	Kathmandu	Nepal	LMI	Asia	C	27.71	85.31	1519.9	16.2467	7.50295
NZL.56	Dunedin	New Zealand	HI	Oceania	C	-45.91	170.52	36.2939	9.70774	2.33698
PAK.7	Karachi	Pakistan	LMI	Asia	B	24.85	67.07	2073.1	25.8036	0.458069
PER.35	Lima	Peru	UMI	South America	B	-12	-76.84	2297.29	19.132	0.836871
POL.36	Pulawy	Poland	HI	Europe	D	51.44	21.95	1246.68	9.10021	2.0013
SEN.8	Dakar	Senegal	LMI	Africa	B	14.67	-17.44	661.605	24.8257	0.81352
SGP.52	Singapore, Clementi	Singapore	HI	Asia	A	1.33	103.75	1173.54	26.7751	6.49333
SRB.37	Belgrade	Serbia	UMI	Europe	C	44.82	20.46	1147.48	12.6638	1.95981
SVK.9	in Bratislava	Slovakia	HI	Europe	C	48.15	17.21	644.512	10.8467	1.95938
SVN.38	Ljubljana	Slovenia	HI	Europe	C	46.07	14.5	1098.56	10.3123	3.38671
SWE.41	Uppsala	Sweden	HI	Europe	D	59.84	17.66	432.067	6.78766	1.7612
SWE.41a	Gothenburg	Sweden	HI	Europe	C	57.69	11.89	320.603	7.93159	2.73141
TGO.44	Lomé	Togo	LI	Africa	A	6.12	1.22	3206.93	26.8178	2.81216
TUR.46	Ankara	Turkey	UMI	Middle East	B	39.89	32.45	375.734	11.8098	1.21863
TZA.15	Moshi	Tanzania	LMI	Africa	A	-3.39	37.34	2460.87	22.0408	3.74412
USA.74	Atlanta, GA	United States of America	HI	North America	C	33.75	-84.4	1156.91	16.5935	3.10567
USA.74a	Seattle, WA	United States of America	HI	North America	C	47.6	-122.32	600.929	10.8383	3.33957
USA.74b	Chicago, IL	United States of America	HI	North America	D	41.86	-87.68	700.356	10.4918	2.77432
USA.74c	El Paso, TX	United States of America	HI	North America	B	31.76	-106.49	924.604	18.2642	0.536738
USA.74d	Portland, OR	United States of America	HI	North America	C	45.52	-122.62	924.09	11.2768	3.74925
USA.74e	El Paso, TX	United States of America	HI	North America	B	31.76	-106.49	951.424	18.2642	0.536738
USA.74f	El Paso, TX	United States of America	HI	North America	B	31.76	-106.49	615.543	18.2642	0.536738
USA.74g	El Paso, TX	United States of America	HI	North America	B	31.76	-106.49	858.824	18.2642	0.536738
USA.74i	Boulder, CO	United States of America	HI	North America	D	40.01	-105.26	1510.77	7.0751	1.82885
VNM.48	Ho Chi Minh city	Viet Nam	LMI	Asia	A	10.71	106.67	398.186	27.0282	5.46237
XK.60	Prishtina	Kosova	UMI	Europe	C	42.64	21.16	1862.83	10.8529	1.79992
ZAF.39	Pretoria	South Africa	UMI	Africa	C	-25.74	28.17	1097.88	17.9956	1.80365
ZMB.49	Lusaka	Zambia	LMI	Africa	C	-15.4	28.29	1358.57	20.404	2.74644
ZMB.49b	Kitwe	Zambia	LMI	Africa	C	-12.82	28.25	1046.19	21.3843	3.29571
*Data extracted from Hendriksen, R.S., Munk, P., Njage, P. et al. Global monitoring of antimicrobial resistance based on metagenomics analyses of urban sewage. Nat Commun 10, 1124 (2019). https://doi.org/10.1038/s41467-019-08853-3
#Data from ERA5 reanalysis, Hersbach H, Bell B, Berrisford P, Hirahara S, Horányi A, Muñoz-Sabater J, Nicolas J, Peubey C, Radu R, Schepers D, Simmons A, Soci C, Abdalla S, Abellan X, Balsamo G, Bechtold P, Biavati G, Bidlot J, Bonavita M, De Chiara G, Dahlgren P, Dee D, Diamantakis M, Dragani R, Flemming J, Forbes R, Fuentes M, Geer A, Haimberger L, Healy S, Hogan RJ, Hólm E, Janisková M, Keeley…
	longitude and latitude within 30km was used for mean temp and precipitation
